# Supplementary material for: CEACAM Gene Family Mutations Associated With Inherited Breast Cancer Risk – A Comparative Oncology Approach to Discovery
Source: Front Genet. 2021 Aug 10;12:702889. doi: 10.3389/fgene.2021.702889 (PMC8383343; doi:10.3389/fgene.2021.702889)
Supplement: Supplementary file 1 [file Table_1.XLSX]

## Sheet: Sheet1
Supplemental Table 1: Summary of all rare PTVs found in African American TCGA Cohort and EVS control Cohort. Individual Mutation P-values were calculated using Fisher's Exact Test. Gene specific and full gene family aggregate P-values were generated using Fisher's Method for combining p-values. ** The complement was generated for all p-values not equaling one for variants that were more common in…
Gene Name	Variant Type	Variant Name	Variant Name	Genomic Position on Chr 19	rs ID	MAF (%)		Mutation Specific P-values	Gene Specific P-values
						EVS AA	TCGA AA ALL	TCGA AA ALL	TCGA AA ALL
CEACAM21: NM_001098506	stop-gained	c.44G>A	p.(W15*)	41576318	rs371372590	0.0226963	0	1	0.960472
	frameshift	c.91del1	p.(T32Pfs*47)	41577225	rs535449616	0.600901	0.297619	0.2827**
	splicing	c.424+1G>A	.	41577560	rs370750766	0.0227687	0	1
	frameshift	c.471_472del2	p.(K159Gfs*11)	41579398	.	0.126454	0	1
CEACAM4: NM_001817	splicing	c.670-2A>T	.	41619397	rs372504368	0.0226963	0	1	0.148726
	stopgain	c.424C>T	p.Q142X	41625601	rs199937487	0.0226963	0.595238	0.01431
	stopgain	c.367C>T	p.R123X	41625658	rs147663846	0.204267	0.892857	0.04803
	frameshift	c.13_14insT	p.(S5Ffs*35)	41626950	.	0.0234522	0	1
	frameshift	c.12_13insC	p.(S5Lfs*35)	41626951	.	0.0938086	0	1
CEACAM7: NM_006890	stop-gained	c.295C>T	p.(R99*)	41686991	rs150543831	0.0226963	0	1	1.8694e-12
	frameshift	c.269del1	p.(N90Mfs*20)	41687016	.	0.0234632	0	1
	stopgain	c.195C>A	p.Y65X	41687091	rs782316651	0	4.46429	2.2e-16
	splicing	c.64+1G>T	.	41688101	rs141024482	0.0227015	0	1
CEACAM5: NM_004363	splicing	c.425-1G>A	.	41714970	rs201377769	0.0453926	0	1	1
	frameshift	c.1010del1	p.(D337Vfs*5)	41717505	.	0.0234522	0	1
CEACAM6: NM_002483	splicing	c.*40+2T>G	.	41766301	rs782698255	0	0.297619	0.07636	0.07636
CEACAM3: NM_001815	stop-gained	c.44G>A	p.(W15*)	41796721	rs377467224	0.0226963	0	1	1
CEACAM1: NM_001184815	frameshift	c.1379delA	p.K460fs	42509116	rs781044252	0.0469043	0	1	1
CEACAM8: NM_001816	frameshift	c.743delA:	p.Y248fs	42588999	.	0	0.297619	0.07104	0.27278
	frameshift	c.550_551del2	p.(L185Pfs*24)	42589608	.	0.211069	0	1
CEACAM20: NM_001102597	frameshift	c.1622delC	p.P541fs	44511145	rs150406547	0.0538793	0	1	1
	stop-gained	c.1537C>A	p.(C512*)	44512056	rs150222142	0.275275	0	1
	frameshift	c.1448dup1^^	p.(D484Gfs*5)^^	44512933	rs5828200	0.05299	0	1
CEACAM19: NM_020219	stop-gained	c.289C>T	p.(R97*)	44672829	rs367774891	0.0226963	0	1	1
CEACAM16: NM_001039213	frameshift	c.276del1	p.(L93Wfs*125)	44703586	.	0.379171	0	0.3756**	0.923479
	frameshift	c.287_290del4	p.(Q96Pfs*121)	44703597	.	0.177485	0	1
	frameshift	c.857del1	p.(Q287Rfs*34)	44705784	.	0.26751	0	1
CEACAM18: NM_001278392	stop-gained	c.387G>A	p.(W129*)	51480667	rs369762254	0.0255493	0	1	1
Aggregate P-value using Fishers Method									0.000187025

## Sheet: Sheet2
Supplemental Table 2: Summary of all rare PTVs found in European American TCGA Cohort and EVS control Cohort.Individual Mutation P-values were calculated using Fisher's Exact Test. Gene specific and full gene family aggregate P-values were generated using Fisher's Method for combining p-values. ** The complement was generated for all p-values not equaling one for variants that were more common in…
Gene Name	Variant Type	mRNA Variant Name	Protein Variant Name	Genomic Position on Chr 19	rs ID	MAF (%)		Mutation Specific P-values	Gene Specific P-values
						EVS EA	TCGA EA ALL	TCGA EA ALL	TCGA EA ALL
CEACAM21: NM_001098506	frameshift	c.91del1	p.(T32Pfs*47)	41577225	rs535449616	0.0246975	0	1	0.710438
	stopgain	c.139G>T	p.E47X	41577274	rs200535080	0	0.0770416	0.1327
	stopgain	c.292C>T	p.R98X	41577427	rs369283885	0.0116469	0.0770416	0.2454
	frameshift	c.471_472del2	p.(K159Gfs*11)	41579398	.	0.0619118	0	1
	splicing	c.882+1G>A	.	41585872	rs62119455	0.680911	0.616333	1
CEACAM4: NM_001817	splicing	c.64+1G>C	.	41626899	rs115582444	0.0116279	0	1	0.747972
	frameshift	c.12_13insC	p.(S5Lfs*35)	41626951	.	0.109038	0	0.3803**
CEACAM7: NM_006890	frameshift	c.727_728insGGGGAAA	p.S243fs	41677482	.	0	0.0770416	0.1341	1.22411e-11
	stop-gained	c.397G>T	p.(E133*)	41686889	rs150439369	0.0116279	0	1
	stop-gained	c.295C>T	p.(R99*)	41686991	rs150543831	0.0116279	0	1
	frameshift	c.269del1	p.(N90Mfs*20)	41687016	.	0.0485201	0	1
	stopgain	c.195C>A	p.Y65X	41687091	rs782316651	0	10.7858	2.2e-16
	splicing	c.64+1G>T	.	41688101	rs141024482	0.418605	0.539291	0.4978
CEACAM5: NM_004363	stop-gained	c.83G>A	p.(W28*)	41709698	rs369263590	0.0116279	0	1	0.85162
	splicing	c.424+1G>A	.	41710040	rs377398784	0.0116279	0	1
	stopgain	c.1880G>A	p.W627X	41721030	rs74946020	0	0.0770416	0.1313
CEACAM6: NM_002483	splicing	c.424+1G>A	.	41756960	rs782773255	0	0.0770416	0.1313	1.4423e-05
	splicing	c.*40+2T>G	.	41766301	rs782698255	0	0.46225	7.395e-06
CEACAM3: NM_001815	splicing	c.424+1G>A	.	41797949	rs781898698	0	0.0770416	0.1314	0.397875
	splicing	c.542+1G>T	.	41808931	rs368228701	0.0116279	0	1
CEACAM1: NM_001184815	frameshift	c.1379delA	p.K460fs	42509116	rs781044252	0.424037	0.0770416	0.91819**	0.878426
	splicing	c.1182-1G>A	.	42511629	rs376067131	0.0116279	0	1
	frameshift	c.791_792insG	p.(N264Kfs*25)	42521433	.	0.0121153	0	1
	frameshift	c.553_554insAGGC	p.(L185Qfs*26)	42522073	.	0.133301	0	0.62**
	frameshift	c.464delA	p.N155fs	42522163	rs773369383	0	0.0770416	0.1314
CEACAM8: NM_001816	splicing	c.*40+2T>G	.	42583204	rs748512513	0	1.61787	2.2e-16	6.41894e-12
	frameshift	c.981_982insT	p.(P328Sfs*6)	42583314	.	0.036346	0	1
	stop-gained	c.970C>T	p.(Q324*)	42583326	rs139611602	0.0116279	0	1
	frameshift	c.550_551del2	p.(L185Pfs*24)	42589608	.	0.133301	0	0.62**
	frameshift	c.364delC	p.L122fs	42593601	rs572450516	0.0242307	0.0770416	0.3548
	stopgain	c.27C>A	p.C9X	42594802	.	0	0.0770416	0.1452
CEACAM20: NM_001102597	frameshift	c.1622delC	p.P541fs	44511145	rs150406547	0.0253293	0.0770416	0.3666	0.919057
	splicing	c.1310-1G>C	.	44513290	rs201465799	0.0359712	0	1
	stop-gained	c.742C>T	p.(R248*)	44522643	rs368941407	0.0120453	0	1
CEACAM19: NM_020219.3	frameshift	c.384_387del4	p.(E129Gfs*3)	44672923	.	0.0242307	0	1	1
	splicing	c.792+1G>C	.	44681313	rs369842569	0.0116279	0	1
CEACAM16: NM_001039213.2	frameshift	c.276del1	p.(L93Wfs*125)	44703586	.	0.238574	0	0.90332**	0.993083
	frameshift	c.287_290del4	p.(Q96Pfs*121)	44703597	.	0.175483	0	0.7583**
	frameshift	c.857del1	p.(Q287Rfs*34)	44705784	.	0.579246	0	0.997948**
CEACAM18: NM_001278392.1	stop-gained	c.182G>A	p.(W61*)	51480462	rs370424604	0.011936	0	1	1
Aggregate P-value using Fishers Method									1.75193e-13
